# Supplementary material for: Elucidating the Transition Kernel and Anharmonic Coupling in the Spin‐crossover Process of a [FeIII(qsal)2] CH3OSO3 Complex
Source: Angew Chem Int Ed Engl. 2026 Apr 1;65(20):e1079807. doi: 10.1002/anie.1079807 (PMC13159429; doi:10.1002/anie.1079807)
Supplement: Supplementary file 7 — Supporting File 7: anie72009‐sup‐0007‐SI_Video_guide.txt. [file ANIE-65-e1079807-s007.txt]

These video files show the calculated vibrational normal modes of the investigated molecule, animated from the harmonic frequency calculation.
Each mode is visualized as atomic displacements along the corresponding eigenvectors. 

Supplementary Video 1 (164 cm⁻¹) — motions corresponding to the vibrational mode at 164 cm⁻¹.
Supplementary Video 2 (238 cm⁻¹) — motions corresponding to the vibrational mode at 238 cm⁻¹.
Supplementary Video 3 (273 cm⁻¹) — motions corresponding to the vibrational mode at 273 cm⁻¹.
Supplementary Video 4 (1720 cm⁻¹) — motions corresponding to the vibrational mode at 1720 cm⁻¹.
Supplementary Video 5 (196 cm⁻¹) — motions corresponding to the vibrational mode at 196 cm⁻¹.
